# Supplementary material for: Grazing Ecology of Sheep and Its Impact on Vegetation and Animal Health on Pastures Dominated by Common Ragwort (Senecio jacobaea L.)—Part 2: Animal Health
Source: Animals (Basel). 2022 May 18;12(10):1289. doi: 10.3390/ani12101289 (PMC9137555; doi:10.3390/ani12101289)
Supplement: Supplementary file 1 [file animals-12-01289-s001.zip]

Archive with 1 entries (1 files):
- animals-1658867-supplementary.pdf
